# Supplementary material for: 2,5-Dichloro-3,6-diisopropyl­cyclo­hexa-2,5-diene-1,4-dione
Source: Acta Crystallogr Sect E Struct Rep Online. 2012 Aug 11;68(Pt 9):o2672. doi: 10.1107/S1600536812032886 (PMC3435695; doi:10.1107/S1600536812032886)
Supplement: Supplementary file 1 [file e-68-o2672-sup1.cif]

##############################################################################
#                                                                            #
# This CIF contains the data in a paper accepted for publication in          #
# Acta Crystallographica Section E. It conforms to the requirements of       #
# Notes for Authors for Acta Crystallographica Section E, and has been       #
# peer reviewed under the auspices of the IUCr Commission on Journals.       #
#                                                                            #
# Full details of the Crystallographic Information File format               #
# are given in the paper "The Crystallographic Information File (CIF):       #
# a New Standard Archive File for Crystallography" by S. R. Hall, F. H.      #
# Allen and I. D. Brown [Acta Cryst. (1991), A47, 655-685].                  #
#                                                                            #
# The current version of the core CIF dictionary is obtainable from          #
# ftp://ftp.iucr.org/pub/cif_core.dic.                                       #
#                                                                            #
# Software is freely available for graphical display of the structure(s)     #
# in this CIF. For information consult the CIF software page                 #
# http://www.iucr.org/resources/cif/software.                                #
#                                                                            #
# This file may be used for bona fide research purposes within the           #
# scientific community so long as proper attribution is given to the journal # 
# article from which it was obtained.                                        #
#                                                                            #
##############################################################################
data_global
_audit_creation_method     'form.cif (version 2.0)'
_journal_data_validation_number     ?
_journal_date_recd_electronic     2012-06-17
_journal_date_accepted     2012-07-19
_journal_name_full     'Acta Crystallographica, Section E'
_journal_year     2012
_journal_volume     68
_journal_issue      9
_journal_page_first     o2672
_journal_page_last     o2672
_journal_paper_category     QO
_journal_paper_doi     10.1107/S1600536812032886
_journal_coeditor_code     YK2064
_publ_contact_author_name     'Hong-Yu, Chen'
_publ_contact_author_address
;
School of Chemistry and Chemical Engineering,
TaiShan Medical University
Tai'an 271016
People's Republic of China
;
_publ_contact_author_email     'Binboll@126.com'
_publ_contact_author_fax     '86 0538 6239741'
_publ_contact_author_phone     '86 0538 6236121'
_publ_section_title
;
2,5-Dichloro-3,6-diisopropylcyclohexa-2,5-diene-1,4-dione
;
loop_
    _publ_author_name
    _publ_author_footnote
    _publ_author_address
    'Li, Ping' ?
;
Faculty of Chemistry and Chemical Engineering,
TaiShan Medical University
Tai'an 271016
People's Republic of China
;
    'Wang, Hai' ?
;
Faculty of Chemistry and Chemical Engineering,
TaiShan Medical University
Tai'an 271016
People's Republic of China
;
    'Dong, Jian' ?
;
Faculty of Chemistry and Chemical Engineering,
TaiShan Medical University
Tai'an 271016
People's Republic of China
;
    'Chen, Hong-Yu' ?
;
Faculty of Chemistry and Chemical Engineering,
TaiShan Medical University
Tai'an 271016
People's Republic of China
;
data_I
_audit_creation_method     SHELXL-97
_chemical_name_systematic
;
2,5-Dichloro-3,6-diisopropylcyclohexa-2,5-diene-1,4-dione
;
_chemical_name_common     ?
_chemical_formula_moiety     'C12 H14 Cl2 O4'
_chemical_formula_sum     'C12 H14 Cl2 O4'
_chemical_formula_iupac     'C12 H14 Cl2 O4'
_chemical_formula_weight     293.13
_chemical_melting_point     ?
_symmetry_cell_setting     monoclinic
_symmetry_space_group_name_H-M     'C 2/c'
_symmetry_space_group_name_Hall     '-C 2yc'
loop_
    _symmetry_equiv_pos_as_xyz
    'x, y, z'
    '-x, y, -z+1/2'
    'x+1/2, y+1/2, z'
    '-x+1/2, y+1/2, -z+1/2'
    '-x, -y, -z'
    'x, -y, z-1/2'
    '-x+1/2, -y+1/2, -z'
    'x+1/2, -y+1/2, z-1/2'
_cell_length_a     10.286(2)
_cell_length_b     15.034(3)
_cell_length_c     9.621(2)
_cell_angle_alpha     90
_cell_angle_beta     109.022(4)
_cell_angle_gamma     90
_cell_volume     1406.5(6)
_cell_formula_units_Z     4
_cell_measurement_reflns_used     837
_cell_measurement_theta_min     2.4944
_cell_measurement_theta_max     21.4948
_cell_measurement_temperature     293(2)
_exptl_crystal_description     block
_exptl_crystal_colour     yellow
_exptl_crystal_size_max     0.15
_exptl_crystal_size_mid     0.13
_exptl_crystal_size_min     0.12
_exptl_crystal_density_diffrn     1.384
_exptl_crystal_density_meas     ?
_exptl_crystal_density_method     'not measured'
_exptl_crystal_F_000     608
_exptl_absorpt_coefficient_mu     0.464
_exptl_absorpt_correction_type     multi-scan
_exptl_absorpt_process_details     '(SADABS; Bruker, 2007)'
_exptl_absorpt_correction_T_min     0.925
_exptl_absorpt_correction_T_max     0.946
_exptl_special_details     ?
_diffrn_ambient_temperature     293(2)
_diffrn_radiation_type     MoK\a
_diffrn_radiation_wavelength     0.71069
_diffrn_radiation_source     'fine-focus sealed tube'
_diffrn_radiation_monochromator     graphite
_diffrn_measurement_device_type     'Brucker APEXII CCD'
_diffrn_measurement_method     '\f and \w scans'
_diffrn_detector_area_resol_mean     ?
_diffrn_reflns_number     3544
_diffrn_reflns_av_R_equivalents     0.0786
_diffrn_reflns_av_sigmaI/netI     0.0691
_diffrn_reflns_theta_min     2.49
_diffrn_reflns_theta_max     25.02
_diffrn_reflns_theta_full     25.02
_diffrn_measured_fraction_theta_max     1.000
_diffrn_measured_fraction_theta_full     1.000
_diffrn_reflns_limit_h_min     -12
_diffrn_reflns_limit_h_max     9
_diffrn_reflns_limit_k_min     -17
_diffrn_reflns_limit_k_max     17
_diffrn_reflns_limit_l_min     -10
_diffrn_reflns_limit_l_max     11
_diffrn_standards_number     ?
_diffrn_standards_interval_count     ?
_diffrn_standards_interval_time     ?
_diffrn_standards_decay_%     ?
_refine_special_details
;
Refinement of <i>F</i>^2^ against ALL reflections. The weighted <i>R</i>-factor
<i>wR</i> and goodness of fit <i>S</i> are based on <i>F</i>^2^, conventional
<i>R</i>-factors <i>R</i> are based on <i>F</i>, with <i>F</i> set to zero for
negative <i>F</i>^2^. The threshold expression of <i>F</i>^2^ >
\s(<i>F</i>^2^) is used only for calculating <i>R</i>-factors(gt) <i>etc</i>.
and is not relevant to the choice of reflections for refinement.
<i>R</i>-factors based on <i>F</i>^2^ are statistically about twice as large
as those based on <i>F</i>, and <i>R</i>- factors based on ALL data will be
even larger.
;
_reflns_number_total     1248
_reflns_number_gt     676
_reflns_threshold_expression     I>2sigma(I)
_refine_ls_structure_factor_coef     Fsqd
_refine_ls_matrix_type     full
_refine_ls_R_factor_all     0.1001
_refine_ls_R_factor_gt     0.0591
_refine_ls_wR_factor_gt     0.1763
_refine_ls_wR_factor_ref     0.1983
_refine_ls_goodness_of_fit_ref     1.077
_refine_ls_restrained_S_all     1.158
_refine_ls_number_reflns     1248
_refine_ls_number_parameters     84
_refine_ls_number_restraints     12
_refine_ls_hydrogen_treatment     constr
_refine_ls_weighting_scheme     calc
_refine_ls_weighting_details
              'calc w=1/[\s^2^(Fo^2^)+(0.10P)^2^+0.0P] where P=(Fo^2^+2Fc^2^)/3'
_atom_sites_solution_hydrogens     geom
_atom_sites_solution_primary     direct
_atom_sites_solution_secondary     difmap
_refine_ls_shift/su_max     0.001
_refine_ls_shift/su_mean     0.000
_refine_diff_density_max     0.406
_refine_diff_density_min     -0.238
_refine_ls_extinction_method     none
_refine_ls_extinction_coef     ?
loop_
    _atom_type_symbol
    _atom_type_description
    _atom_type_scat_dispersion_real
    _atom_type_scat_dispersion_imag
    _atom_type_scat_source
    'C' 'C' 0.0033 0.0016
                         'International Tables Vol C Tables 4.2.6.8 and 6.1.1.4'
    'H' 'H' 0.0000 0.0000
                         'International Tables Vol C Tables 4.2.6.8 and 6.1.1.4'
    'O' 'O' 0.0106 0.0060
                         'International Tables Vol C Tables 4.2.6.8 and 6.1.1.4'
    'Cl' 'Cl' 0.1484 0.1585
                         'International Tables Vol C Tables 4.2.6.8 and 6.1.1.4'
_computing_data_collection     'APEX2 (Bruker, 2007)'
_computing_cell_refinement     'SAINT (Bruker, 2007)'
_computing_data_reduction     'SAINT (Bruker, 2007)'
_computing_structure_solution     'SIR97 (Altomare <i>et al.</i>, 1999)'
_computing_structure_refinement     'SHELXL97 (Sheldrick, 2008)'
_computing_molecular_graphics     'SHELXTL (Sheldrick, 2008)'
_computing_publication_material     'WinGX (Farrugia, 1999)'
loop_
    _atom_site_type_symbol
    _atom_site_label
    _atom_site_fract_x
    _atom_site_fract_y
    _atom_site_fract_z
    _atom_site_U_iso_or_equiv
    _atom_site_adp_type
    _atom_site_calc_flag
    _atom_site_refinement_flags
    _atom_site_occupancy
    _atom_site_symmetry_multiplicity
    _atom_site_disorder_assembly
    _atom_site_disorder_group
    C C1 0.4914(5) 0.5935(3) 0.5241(4) 0.0672(11) Uani d . 1 1 . .
    C C2 0.5842(4) 0.5580(3) 0.4504(4) 0.0686(12) Uani d . 1 1 . .
    C C3 0.5968(4) 0.4704(3) 0.4308(4) 0.0632(11) Uani d . 1 1 . .
    C C4 0.7787(5) 0.3702(3) 0.4212(5) 0.0903(13) Uani d U 1 1 . .
    H H4 0.7285 0.3149 0.4223 0.108 Uiso calc R 1 1 . .
    C C5 0.8654(6) 0.3916(4) 0.5744(6) 0.1146(16) Uani d U 1 1 . .
    H H5A 0.9196 0.4436 0.5740 0.172 Uiso calc R 1 1 . .
    H H5B 0.9252 0.3424 0.6150 0.172 Uiso calc R 1 1 . .
    H H5C 0.8075 0.4027 0.6331 0.172 Uiso calc R 1 1 . .
    C C6 0.8576(7) 0.3595(4) 0.3175(6) 0.1114(16) Uani d U 1 1 . .
    H H6A 0.7949 0.3508 0.2198 0.167 Uiso calc R 1 1 . .
    H H6B 0.9173 0.3089 0.3459 0.167 Uiso calc R 1 1 . .
    H H6C 0.9115 0.4120 0.3198 0.167 Uiso calc R 1 1 . .
    Cl Cl1 0.68016(14) 0.63397(8) 0.39265(14) 0.0914(7) Uani d . 1 1 . .
    O O1 0.4891(4) 0.6728(2) 0.5509(4) 0.0948(11) Uani d . 1 1 . .
    O O2 0.6789(3) 0.4409(2) 0.3567(3) 0.0789(10) Uani d . 1 1 . .
loop_
    _atom_site_aniso_label
    _atom_site_aniso_U_11
    _atom_site_aniso_U_22
    _atom_site_aniso_U_33
    _atom_site_aniso_U_12
    _atom_site_aniso_U_13
    _atom_site_aniso_U_23
    C1 0.085(3) 0.052(3) 0.065(3) 0.012(2) 0.025(2) 0.007(2)
    C2 0.086(3) 0.061(3) 0.058(2) -0.001(2) 0.022(2) 0.007(2)
    C3 0.075(3) 0.059(3) 0.057(2) 0.010(2) 0.023(2) 0.0061(19)
    C4 0.095(3) 0.100(3) 0.079(3) 0.027(2) 0.033(2) 0.006(2)
    C5 0.114(3) 0.124(3) 0.094(3) 0.026(3) 0.018(3) -0.006(3)
    C6 0.124(3) 0.121(3) 0.092(3) 0.044(3) 0.040(3) 0.004(3)
    Cl1 0.1161(12) 0.0720(9) 0.0961(10) -0.0080(6) 0.0484(8) 0.0120(6)
    O1 0.125(3) 0.055(2) 0.119(3) 0.0052(18) 0.059(2) -0.0032(18)
    O2 0.102(2) 0.0689(19) 0.075(2) 0.0238(16) 0.0414(18) 0.0111(14)
_geom_special_details
;
All s.u.'s (except the s.u. in the dihedral angle between two l.s. planes) are
estimated using the full covariance matrix. The cell s.u.'s are taken into
account individually in the estimation of s.u.'s in distances, angles and
torsion angles; correlations between s.u.'s in cell parameters are only used
when they are defined by crystal symmetry. An approximate (isotropic)
treatment of cell e.s.d.'s is used for estimating s.u.'s involving l.s.
planes.
;
loop_
    _geom_bond_atom_site_label_1
    _geom_bond_atom_site_label_2
    _geom_bond_site_symmetry_2
    _geom_bond_distance
    _geom_bond_publ_flag
    C1 O1 . 1.221(4) ?
    C1 C2 . 1.463(5) ?
    C1 C3 5_666 1.480(6) ?
    C2 C3 . 1.343(5) ?
    C2 Cl1 . 1.715(4) ?
    C3 O2 . 1.346(5) ?
    C4 O2 . 1.468(5) ?
    C4 C6 . 1.486(7) ?
    C4 C5 . 1.489(7) ?
    C4 H4 . 0.9800 ?
    C5 H5A . 0.9600 ?
    C5 H5B . 0.9600 ?
    C5 H5C . 0.9600 ?
    C6 H6A . 0.9600 ?
    C6 H6B . 0.9600 ?
    C6 H6C . 0.9600 ?
loop_
    _geom_angle_atom_site_label_1
    _geom_angle_atom_site_label_2
    _geom_angle_atom_site_label_3
    _geom_angle_site_symmetry_1
    _geom_angle_site_symmetry_3
    _geom_angle
    _geom_angle_publ_flag
    O1 C1 C2 . . 121.2(4) ?
    O1 C1 C3 . 5_666 121.0(4) ?
    C2 C1 C3 . 5_666 117.7(4) ?
    C3 C2 C1 . . 122.2(4) ?
    C3 C2 Cl1 . . 121.1(3) ?
    C1 C2 Cl1 . . 116.7(3) ?
    C2 C3 O2 . . 120.2(4) ?
    C2 C3 C1 . 5_666 120.0(4) ?
    O2 C3 C1 . 5_666 119.5(4) ?
    O2 C4 C6 . . 104.7(4) ?
    O2 C4 C5 . . 111.9(4) ?
    C6 C4 C5 . . 114.0(5) ?
    O2 C4 H4 . . 108.7 ?
    C6 C4 H4 . . 108.7 ?
    C5 C4 H4 . . 108.7 ?
    C4 C5 H5A . . 109.5 ?
    C4 C5 H5B . . 109.5 ?
    H5A C5 H5B . . 109.5 ?
    C4 C5 H5C . . 109.5 ?
    H5A C5 H5C . . 109.5 ?
    H5B C5 H5C . . 109.5 ?
    C4 C6 H6A . . 109.5 ?
    C4 C6 H6B . . 109.5 ?
    H6A C6 H6B . . 109.5 ?
    C4 C6 H6C . . 109.5 ?
    H6A C6 H6C . . 109.5 ?
    H6B C6 H6C . . 109.5 ?
    C3 O2 C4 . . 119.2(3) ?
loop_
    _geom_torsion_atom_site_label_1
    _geom_torsion_atom_site_label_2
    _geom_torsion_atom_site_label_3
    _geom_torsion_atom_site_label_4
    _geom_torsion_site_symmetry_1
    _geom_torsion_site_symmetry_2
    _geom_torsion_site_symmetry_3
    _geom_torsion_site_symmetry_4
    _geom_torsion
    _geom_torsion_publ_flag
    O1 C1 C2 C3 . . . . 174.3(4) ?
    C3 C1 C2 C3 5_666 . . . -3.9(6) ?
    O1 C1 C2 Cl1 . . . . -4.3(5) ?
    C3 C1 C2 Cl1 5_666 . . . 177.4(3) ?
    C1 C2 C3 O2 . . . . 177.1(3) ?
    Cl1 C2 C3 O2 . . . . -4.4(5) ?
    C1 C2 C3 C1 . . . 5_666 4.0(6) ?
    Cl1 C2 C3 C1 . . . 5_666 -177.4(3) ?
    C2 C3 O2 C4 . . . . 130.7(4) ?
    C1 C3 O2 C4 5_666 . . . -56.2(5) ?
    C6 C4 O2 C3 . . . . -175.7(4) ?
    C5 C4 O2 C3 . . . . -51.8(6) ?
loop_
    _geom_hbond_atom_site_label_D
    _geom_hbond_atom_site_label_H
    _geom_hbond_atom_site_label_A
    _geom_hbond_site_symmetry_A
    _geom_hbond_distance_DH
    _geom_hbond_distance_HA
    _geom_hbond_distance_DA
    _geom_hbond_angle_DHA
    C4 H4 O1 5_666 0.98 2.34 2.926(7) 117
_iucr_refine_instructions_details
;
TITL                                  120606b_0m in C2/c
CELL   0.71069     10.286   15.034    9.621   90.000  109.022   90.000
ZERR         4      0.005    0.005    0.005    0.005    0.005    0.005
LATT 7
SYMM -X,Y, 0.50000-Z
SFAC C  H  O  Cl
UNIT 48 56 16 8
MERG 2
ACTA
BOND $H
CONF
L.S. 24
SHEL 999 0.84
simu 0.002 C4 C5 C6
FMAP 2
PLAN 25
WGHT    0.100000
FVAR       0.16153
C1    1    0.491449    1.093488    0.524100    11.00000    0.08482    0.05174 =
         0.06517    0.00708    0.02479    0.01192
C2    1    0.584202    1.058040    0.450351    11.00000    0.08552    0.06101 =
         0.05836    0.00748    0.02240   -0.00129
C3    1    0.596774    0.970408    0.430842    11.00000    0.07519    0.05876 =
         0.05658    0.00606    0.02268    0.01032
C4    1    0.778698    0.870200    0.421189    11.00000    0.09516    0.10025 =
         0.07862    0.00582    0.03266    0.02680
AFIX  13
H4    2    0.728540    0.814929    0.422309    11.00000   -1.20000
AFIX   0
C5    1    0.865442    0.891644    0.574426    11.00000    0.11420    0.12431 =
         0.09395   -0.00629    0.01838    0.02590
AFIX 137
H5A   2    0.919561    0.943606    0.574016    11.00000   -1.50000
H5B   2    0.925238    0.842425    0.614972    11.00000   -1.50000
H5C   2    0.807468    0.902728    0.633109    11.00000   -1.50000
AFIX   0
C6    1    0.857577    0.859525    0.317494    11.00000    0.12390    0.12134 =
         0.09240    0.00351    0.03992    0.04401
AFIX 137
H6A   2    0.794928    0.850812    0.219760    11.00000   -1.50000
H6B   2    0.917273    0.808899    0.345875    11.00000   -1.50000
H6C   2    0.911503    0.911967    0.319840    11.00000   -1.50000
AFIX   0
CL1   4    0.680161    1.133967    0.392650    11.00000    0.11606    0.07202 =
         0.09607    0.01195    0.04841   -0.00805
O1    3    0.489149    1.172771    0.550871    11.00000    0.12494    0.05453 =
         0.11885   -0.00316    0.05865    0.00519
O2    3    0.678870    0.940904    0.356672    11.00000    0.10233    0.06888 =
         0.07451    0.01109    0.04137    0.02383
HKLF      4
REM                                   120606b_0m in C2/c
REM R1 =  0.0591 for    676 Fo > 4sig(Fo)  and  0.1001 for all   1248 data
REM     84 parameters refined using     12 restraints
END
WGHT      0.1077      0.0000
REM Highest difference peak  0.406,  deepest hole -0.238,  1-sigma level  0.063
Q1    1   0.6173  1.1832  0.4509  11.00000  0.05    0.35
Q2    1   0.8999  0.9387  0.5031  11.00000  0.05    0.31
Q3    1   0.7722  0.8116  0.3050  11.00000  0.05    0.24
Q4    1   0.6121  1.0815  0.4586  11.00000  0.05    0.23
Q5    1   0.5429  1.0699  0.5025  11.00000  0.05    0.21
Q6    1   0.6812  1.1403  0.5019  11.00000  0.05    0.21
Q7    1   0.5775  0.9447  0.4984  11.00000  0.05    0.17
Q8    1   0.6115  1.0241  0.4878  11.00000  0.05    0.17
Q9    1   0.7595  0.9873  0.4553  11.00000  0.05    0.17
Q10   1   0.6028  0.9857  0.5191  11.00000  0.05    0.17
Q11   1   0.6488  0.8471  0.4748  11.00000  0.05    0.16
Q12   1   0.5013  1.1700  0.5249  11.00000  0.05    0.16
Q13   1   0.6646  0.9674  0.4248  11.00000  0.05    0.15
Q14   1   0.4038  1.1661  0.3849  11.00000  0.05    0.11
Q15   1   0.6732  1.0415  0.3874  11.00000  0.05    0.10
Q16   1   0.8371  0.8990  0.2077  11.00000  0.05    0.10
Q17   1   0.9189  0.8738  0.3927  11.00000  0.05    0.10
Q18   1   1.0206  0.8693  0.5424  11.00000  0.05    0.09
Q19   1   0.5094  1.1260  0.4286  11.00000  0.05    0.09
Q20   1   0.7774  0.8513  0.6422  11.00000  0.05    0.09
Q21   1   0.7336  0.9944  0.3207  11.00000  0.05    0.09
Q22   1   0.6834  0.9474  0.2447  11.00000  0.05    0.08
Q23   1   0.9618  0.8293  0.4348  11.00000  0.05    0.07
Q24   1   0.8381  0.9544  0.3472  11.00000  0.05    0.07
Q25   1   0.7821  1.0378  0.4430  11.00000  0.05    0.06
;
