# Supplementary material for: 2,5-Dichloro-3,6-diisopropyl­cyclo­hexa-2,5-diene-1,4-dione
Source: Acta Crystallogr Sect E Struct Rep Online. 2012 Aug 11;68(Pt 9):o2672. doi: 10.1107/S1600536812032886 (PMC3435695; doi:10.1107/S1600536812032886)
Supplement: Supplementary file 2 [file e-68-o2672-Isup2.hkl]

#
# h,k,l, Fc-squared, Fo-squared, sigma(Fo-squared) and status flag
#
data_I
_shelx_title '                                  120606b_0m in C2/c'
_shelx_refln_list_code          4
_shelx_F_calc_maximum      211.68
_exptl_crystal_F_000       608.00
_reflns_d_resolution_high  0.8401
 
loop_
 _symmetry_equiv_pos_as_xyz
 'x, y, z'
 '-x, y, -z+1/2'
 'x+1/2, y+1/2, z'
 '-x+1/2, y+1/2, -z+1/2'
 '-x, -y, -z'
 'x, -y, z-1/2'
 '-x+1/2, -y+1/2, -z'
 'x+1/2, -y+1/2, z-1/2'
 
_cell_length_a    10.2860
_cell_length_b    15.0340
_cell_length_c     9.6210
_cell_angle_alpha  90.000
_cell_angle_beta  109.022
_cell_angle_gamma  90.000
 
_shelx_F_squared_multiplier     1.000
 
loop_
 _refln_index_h
 _refln_index_k
 _refln_index_l
 _refln_F_squared_calc
 _refln_F_squared_meas
 _refln_F_squared_sigma
 _refln_observed_status
   2   0   0     1150.17     1332.81     25.87 o
   4   0   0      321.22      340.55     15.33 o
   6   0   0     1812.74     1769.15     99.46 o
   8   0   0       43.51       39.07     12.50 o
  10   0   0       63.98       88.92     27.21 o
   1   1   0    16920.78    19086.45   3730.63 o
   3   1   0      191.43      252.05      8.41 o
   5   1   0     1257.71     1208.86     38.95 o
   7   1   0       12.25        0.77      5.43 o
   9   1   0        7.07       11.06     10.50 o
  11   1   0       77.35       82.30     20.99 o
   0   2   0     6370.17     7815.40     56.73 o
   2   2   0        3.04        8.26      2.17 o
   4   2   0     1333.12     1513.85     62.37 o
   6   2   0      175.84      185.79      9.92 o
   8   2   0       14.79       17.67      9.66 o
  10   2   0       20.54        1.81     14.06 o
   1   3   0       50.04      164.74      7.45 o
   3   3   0     1341.00     1096.60     91.65 o
   5   3   0     2767.22     2384.67    122.62 o
   7   3   0      127.64      196.02     11.38 o
   9   3   0       28.42       28.57     11.62 o
  11   3   0        4.13       11.03     18.01 o
   0   4   0    44806.40    45351.13   2682.94 o
   2   4   0     3396.53     3087.19    143.23 o
   4   4   0       49.32       84.65      6.29 o
   6   4   0     1710.30     1673.45    103.59 o
   8   4   0        8.50        6.74      8.83 o
  10   4   0        0.05        6.03     11.38 o
   1   5   0      102.00      151.66      6.10 o
   3   5   0       77.30       93.87      6.63 o
   5   5   0      544.93      579.15     42.70 o
   7   5   0        0.42        3.29      7.88 o
   9   5   0       36.44       44.79     12.51 o
  11   5   0        8.46       19.93     24.15 o
   0   6   0      414.97      698.48     37.56 o
   2   6   0        8.32       30.97      4.32 o
   4   6   0      118.55      138.15      7.19 o
   6   6   0       20.26       13.98      6.27 o
   8   6   0        0.05       -3.40     15.14 o
  10   6   0        1.02       -1.14     15.33 o
   1   7   0       63.54       73.89      5.40 o
   3   7   0      185.93      188.82      8.75 o
   5   7   0      104.76       72.59      7.63 o
   7   7   0        0.04       -0.07     10.97 o
   9   7   0        9.60       17.72     14.75 o
   0   8   0      234.24      152.37     12.46 o
   2   8   0     2617.10     2837.10     75.55 o
   4   8   0      119.95       93.45      8.02 o
   6   8   0       82.81       84.87     11.43 o
   8   8   0        2.55       -1.66     12.73 o
  10   8   0        0.09       -0.47     16.23 o
   1   9   0     1167.84     1212.25     28.99 o
   3   9   0       12.25        7.84      5.29 o
   5   9   0        2.57       -4.20      7.14 o
   7   9   0        3.82        8.35     13.40 o
   9   9   0        0.05       -3.37     14.33 o
   0  10   0     1653.56     1886.55    114.60 o
   2  10   0      591.53      527.05     16.10 o
   4  10   0      145.88      170.90     11.64 o
   6  10   0        3.63        4.43     10.30 o
   8  10   0       80.07      109.33     20.72 o
   1  11   0        1.10        4.27      6.60 o
   3  11   0     1743.53     1605.53     32.58 o
   5  11   0        0.37       -6.04      8.85 o
   7  11   0       85.17       77.41     18.01 o
   9  11   0       31.01       45.38     19.76 o
   0  12   0      396.59      501.63     43.31 o
   2  12   0      926.28     1059.75     26.07 o
   4  12   0      162.24      160.23     19.46 o
   6  12   0        5.93        2.19     10.84 o
   8  12   0       48.47       52.89     19.24 o
   1  13   0        0.05       -3.84      8.18 o
   3  13   0        0.00       -3.63      8.35 o
   5  13   0        2.18      -12.20     12.20 o
   7  13   0       11.23        9.20     14.91 o
   0  14   0       26.03       50.79     15.66 o
   2  14   0      316.93      342.64     19.19 o
   4  14   0       53.47       38.40     16.63 o
   6  14   0       16.29       27.21     24.15 o
   1  15   0        6.72        2.85     10.44 o
   3  15   0      399.01      393.37     31.11 o
   5  15   0        8.57      -10.62     15.85 o
   0  16   0       61.08      108.79     43.50 o
   2  16   0      110.31      105.57     18.52 o
   4  16   0        4.97        6.72     17.34 o
   1  17   0        1.13      -11.12     12.04 o
   3  17   0        0.10      -13.48     19.55 o
 -11   1   1        1.69       13.81     17.17 o
  -9   1   1      132.13      114.65     18.82 o
  -7   1   1       30.27       20.17      5.87 o
  -5   1   1       75.84       84.95      6.24 o
  -3   1   1     5572.56     5951.47    226.76 o
  -1   1   1        0.73        2.30      2.68 o
   1   1   1      713.60      718.95     32.50 o
   3   1   1     1262.59     1449.24     54.10 o
   5   1   1      424.52      478.10     13.53 o
   7   1   1      106.87      131.77     10.63 o
   9   1   1       14.91       17.74     11.12 o
  11   1   1        1.71       27.30     22.80 o
 -10   2   1        9.41       13.74     14.63 o
  -8   2   1      178.39      222.19     15.48 o
  -6   2   1       76.76      115.66      7.90 o
  -4   2   1     5031.36     5175.83    207.49 o
  -2   2   1     7932.24     8916.24    617.00 o
   0   2   1      336.27      462.09     40.05 o
   2   2   1    12291.22    12700.74    903.76 o
   4   2   1     1122.40      980.33     42.60 o
   6   2   1        6.02       -3.69      5.20 o
   8   2   1       13.09        0.03      7.69 o
  10   2   1        6.06       -1.52     14.21 o
 -11   3   1        5.77        7.01     16.23 o
  -9   3   1       37.65       43.59     11.81 o
  -7   3   1        0.04        4.20      7.07 o
  -5   3   1       55.35       44.26      8.36 o
  -3   3   1      186.69      198.60     21.50 o
  -1   3   1      627.62      733.76     51.91 o
   1   3   1      611.67      766.54     24.19 o
   3   3   1        0.72        3.41      2.78 o
   5   3   1        0.09       -1.83      3.72 o
   7   3   1       49.68       70.58      9.10 o
   9   3   1       21.90       20.86     11.94 o
  11   3   1        1.90       13.17     17.48 o
 -10   4   1        0.03       -6.57     14.02 o
  -8   4   1        7.65       -1.41      8.29 o
  -6   4   1      174.11      180.89     15.64 o
  -4   4   1     2195.65     2464.95    167.18 o
  -2   4   1      131.10      153.92      7.72 o
   0   4   1      201.12      189.95      6.94 o
   2   4   1     1416.44     1311.19     47.14 o
   4   4   1      419.57      375.83     25.16 o
   6   4   1       21.41       11.68      5.02 o
   8   4   1       60.79       47.78     11.72 o
  10   4   1        2.68        7.72     12.59 o
 -11   5   1        6.93        3.45     23.00 o
  -9   5   1      127.70      113.66     14.87 o
  -7   5   1      284.77      251.08     17.59 o
  -5   5   1       12.41       15.46      3.95 o
  -3   5   1     9106.03     9098.57    268.34 o
  -1   5   1     6340.22     6531.51    280.98 o
   1   5   1       43.73       47.36      4.23 o
   3   5   1     3172.90     3456.47    126.78 o
   5   5   1     1794.95     1940.81     82.44 o
   7   5   1      176.02      174.97     19.49 o
   9   5   1        2.16      -11.62     13.41 o
 -10   6   1        0.64       -4.79     13.64 o
  -8   6   1       91.20      107.61     13.77 o
  -6   6   1      917.31     1104.99     48.52 o
  -4   6   1     4198.99     4086.61    112.19 o
  -2   6   1     1952.88     1444.52     76.78 o
   0   6   1     2919.08     3236.65     93.99 o
   2   6   1     8476.50     8282.98    228.67 o
   4   6   1     1588.17     1767.16     78.76 o
   6   6   1       36.09       27.06      6.92 o
   8   6   1       63.14       66.61     16.11 o
  10   6   1        4.67        6.83     16.08 o
  -9   7   1       10.47       19.42     14.18 o
  -7   7   1        3.23       17.77      9.11 o
  -5   7   1      197.97      167.78      9.90 o
  -3   7   1      285.01      309.51     14.54 o
  -1   7   1     1274.38     1233.07     58.95 o
   1   7   1        9.56        4.00      3.48 o
   3   7   1      103.13      123.55      7.48 o
   5   7   1       99.75      108.98     16.71 o
   7   7   1       59.35       55.66     14.48 o
   9   7   1       14.17       16.28     14.90 o
 -10   8   1        2.44      -14.95     14.95 o
  -8   8   1       10.71       23.37     13.68 o
  -6   8   1       88.26       98.92     11.88 o
  -4   8   1      263.53      302.10     11.67 o
  -2   8   1       13.98       14.04      3.39 o
   0   8   1       91.18       83.45      7.40 o
   2   8   1        0.12        3.00      4.24 o
   4   8   1      175.96      165.40     10.21 o
   6   8   1        0.74       -5.86     10.02 o
   8   8   1       48.31       28.85     15.15 o
  -9   9   1        8.80       -1.60     14.21 o
  -7   9   1      457.61      485.96     22.35 o
  -5   9   1       20.61       33.91      8.98 o
  -3   9   1     1317.48     1269.65     35.47 o
  -1   9   1     1289.33     1012.05     24.05 o
   1   9   1        0.36        8.06      5.47 o
   3   9   1      267.74      255.78     11.33 o
   5   9   1      555.44      575.37     25.28 o
   7   9   1       97.16      116.50     19.09 o
   9   9   1        6.71        7.67     15.72 o
  -8  10   1        5.29       -2.43     13.86 o
  -6  10   1      819.71      994.73     51.83 o
  -4  10   1      644.61      677.65     25.29 o
  -2  10   1       61.12       61.44      8.36 o
   0  10   1      546.59      526.93     16.76 o
   2  10   1      656.98      635.60     16.19 o
   4  10   1      621.82      715.80     18.96 o
   6  10   1        4.46       16.48     13.01 o
   8  10   1       90.05       76.55     19.36 o
  -9  11   1        1.46      -10.42     17.25 o
  -7  11   1       65.61       70.74     13.98 o
  -5  11   1       75.44       53.55     11.46 o
  -3  11   1      281.44      273.67     16.16 o
  -1  11   1        0.04       -0.60      6.86 o
   1  11   1       18.85       13.19      7.25 o
   3  11   1       38.45       16.60      7.50 o
   5  11   1       68.61       75.02     13.09 o
   7  11   1       51.50       44.92     19.16 o
  -8  12   1        7.56        3.89     15.44 o
  -6  12   1        0.01       11.06     10.99 o
  -4  12   1        5.41        0.69     11.37 o
  -2  12   1      382.84      401.42     18.19 o
   0  12   1       17.59       16.50      8.50 o
   2  12   1       83.29       97.37     11.96 o
   4  12   1        1.80       -2.59      7.60 o
   6  12   1        2.37        1.62     13.41 o
   8  12   1        2.41        1.53     16.67 o
  -7  13   1       14.36       24.53     22.61 o
  -5  13   1        2.64       -5.05     13.13 o
  -3  13   1       18.77        4.29     12.11 o
  -1  13   1      691.23      590.24     21.13 o
   1  13   1        5.80        8.38      8.43 o
   3  13   1      197.47      200.31     15.41 o
   5  13   1        8.54        5.53     14.50 o
   7  13   1        1.77        2.08     14.84 o
  -6  14   1       25.60       17.25     16.53 o
  -4  14   1        0.05      -10.70     12.93 o
  -2  14   1      165.29      215.70     17.82 o
   0  14   1       51.90       50.33     11.24 o
   2  14   1      116.24      136.33     14.23 o
   4  14   1        0.73        1.46     15.58 o
   6  14   1        1.58        1.53     21.85 o
  -5  15   1        0.31      -19.15     20.51 o
  -3  15   1       38.14       19.45     16.25 o
  -1  15   1        4.49       -5.60      9.94 o
   1  15   1        0.09       -7.87      9.77 o
   3  15   1        5.47       17.24     14.28 o
   5  15   1       22.21       27.21     24.91 o
  -4  16   1       21.73       35.56     18.56 o
  -2  16   1        4.45       -3.02     15.44 o
   0  16   1       31.39       28.50     12.19 o
   2  16   1       27.70       14.60     19.03 o
   4  16   1       47.12       40.73     20.72 o
  -3  17   1       23.71       -4.31     17.98 o
  -1  17   1       80.11       74.14     18.04 o
   1  17   1        4.01      -10.02     12.14 o
   3  17   1        6.12      -10.97     15.66 o
 -12   0   2        7.49       11.12     26.83 o
 -10   0   2      382.82      416.62     41.01 o
  -8   0   2        1.33        2.30     14.18 o
  -6   0   2      218.26      196.66     12.32 o
  -4   0   2     9536.55     9786.59    458.40 o
  -2   0   2     8168.28     6899.72    228.43 o
   0   0   2    24583.86    29513.11    141.43 o
   2   0   2    31445.63    36471.32   4089.57 o
   4   0   2      327.76      448.14     62.28 o
   6   0   2       68.85       31.35     10.20 o
   8   0   2       39.30       60.48     15.30 o
  10   0   2        1.05       -2.30     21.46 o
 -11   1   2       19.16       29.48     17.47 o
  -9   1   2      268.90      271.36     23.30 o
  -7   1   2      314.20      281.21     11.10 o
  -5   1   2      313.30      259.16     10.07 o
  -3   1   2     1088.57     1023.90     63.37 o
  -1   1   2     3459.45     3415.18     96.62 o
   1   1   2    43615.60    47173.02   1459.32 o
   3   1   2      474.89      490.81     28.44 o
   5   1   2      134.00      128.18      9.12 o
   7   1   2      114.43      129.02     11.81 o
   9   1   2       17.51       10.98     10.15 o
 -12   2   2        0.05        6.07     21.66 o
 -10   2   2       25.42       38.12     16.11 o
  -8   2   2       38.94        7.16      8.70 o
  -6   2   2      215.21      299.19     11.38 o
  -4   2   2      651.19      657.88     33.56 o
  -2   2   2     2088.32     2152.66    127.70 o
   0   2   2      861.79     1194.72     50.06 o
   2   2   2     3583.09     3732.87    161.15 o
   4   2   2      253.11      269.10     16.54 o
   6   2   2      137.19      164.08     11.17 o
   8   2   2       10.74        5.32      8.48 o
  10   2   2        0.43       21.99     14.11 o
 -11   3   2        1.97       -6.02     15.06 o
  -9   3   2       10.17        5.32      9.56 o
  -7   3   2       43.88       31.54      8.09 o
  -5   3   2     2638.92     2872.57     77.31 o
  -3   3   2     2845.40     2577.60    185.81 o
  -1   3   2      949.95      787.73     13.39 o
   1   3   2     7167.96     7255.08    296.57 o
   3   3   2      368.68      402.86     23.11 o
   5   3   2      189.78      178.97     10.47 o
   7   3   2      388.26      393.08     16.75 o
   9   3   2        0.58        1.73     11.26 o
 -10   4   2       65.10       78.74     18.17 o
  -8   4   2      177.86      196.86     16.93 o
  -6   4   2       29.50       47.37      7.97 o
  -4   4   2     6643.57     7131.22    397.39 o
  -2   4   2     1532.34     1435.05     83.82 o
   0   4   2     1617.33     1795.35     70.39 o
   2   4   2     1082.11     1023.34     33.25 o
   4   4   2      105.07      102.98      5.86 o
   6   4   2      277.46      251.50     17.62 o
   8   4   2       80.26       87.95     13.79 o
  10   4   2        4.48       14.15     17.21 o
 -11   5   2        2.26      -11.72     14.63 o
  -9   5   2       16.84       16.95     11.20 o
  -7   5   2      185.46      181.71     13.58 o
  -5   5   2      178.06      180.67      9.45 o
  -3   5   2     1262.39     1297.53     83.81 o
  -1   5   2     1574.63     1629.49     90.57 o
   1   5   2      635.34      562.32     11.20 o
   3   5   2       42.44       44.42      4.57 o
   5   5   2        0.07       -0.34      5.13 o
   7   5   2      110.55       99.40     13.71 o
   9   5   2        4.25       18.43     15.31 o
 -10   6   2        0.00       -9.77     14.09 o
  -8   6   2        0.50       -0.44      7.63 o
  -6   6   2        0.37        5.90      5.60 o
  -4   6   2       33.09       14.98      3.54 o
  -2   6   2       23.09        8.60      3.80 o
   0   6   2       24.90       30.63      5.46 o
   2   6   2      107.67      114.47      6.84 o
   4   6   2       28.15       18.98      4.78 o
   6   6   2        8.72        6.32      7.76 o
   8   6   2        3.70       -6.84     12.46 o
  10   6   2        0.31      -12.34     15.44 o
 -11   7   2        0.29      -21.46     21.46 o
  -9   7   2        5.27        5.54     13.68 o
  -7   7   2        8.87        3.28      6.91 o
  -5   7   2      317.22      269.81     11.66 o
  -3   7   2       66.84       63.98      5.19 o
  -1   7   2     1617.89     1745.51     45.34 o
   1   7   2     1355.91     1305.39     32.58 o
   3   7   2      889.43      948.69     24.47 o
   5   7   2       21.81       24.01      8.07 o
   7   7   2       44.07       46.95     14.91 o
   9   7   2        3.49       -1.37     14.36 o
 -10   8   2        5.54       11.50     15.99 o
  -8   8   2       63.62       94.22     13.63 o
  -6   8   2       11.73       15.80      8.46 o
  -4   8   2      267.52      330.48     12.89 o
  -2   8   2     1417.40     1577.08     51.01 o
   0   8   2       40.13       25.53      5.81 o
   2   8   2      458.10      645.69     14.99 o
   4   8   2      235.52      198.91     16.52 o
   6   8   2       19.35       31.23     10.06 o
   8   8   2        3.31       -6.58     13.94 o
  -9   9   2        0.25       -6.10     13.52 o
  -7   9   2       11.29       19.47     10.32 o
  -5   9   2        0.98       -2.42      7.56 o
  -3   9   2       60.45       70.46      6.07 o
  -1   9   2       52.17       68.39      8.54 o
   1   9   2      703.86      713.44     18.54 o
   3   9   2      117.67      143.40     11.27 o
   5   9   2       24.21       18.10     10.01 o
   7   9   2        2.85       -1.23     12.31 o
   9   9   2        0.24      -11.14     14.88 o
 -10  10   2       22.09       39.12     18.76 o
  -8  10   2       24.60       35.76     12.60 o
  -6  10   2      307.45      304.04     18.98 o
  -4  10   2       66.95       64.57     10.08 o
  -2  10   2      761.23      798.43     22.55 o
   0  10   2        0.15        4.73      6.02 o
   2  10   2      227.03      230.94     11.42 o
   4  10   2      187.14      173.98     11.84 o
   6  10   2        3.62        9.55     12.93 o
   8  10   2       12.78        9.87     15.71 o
  -9  11   2        5.79       -6.31     16.11 o
  -7  11   2      177.37      191.57     17.64 o
  -5  11   2        2.13        0.47      9.29 o
  -3  11   2      245.56      141.60     20.12 o
  -1  11   2     2352.72     2515.34     81.60 o
   1  11   2     1000.77      967.82     37.40 o
   3  11   2      394.57      365.50     15.38 o
   5  11   2      274.52      308.08     36.22 o
   7  11   2        0.14       -6.52     13.68 o
  -8  12   2       11.78        5.68     15.27 o
  -6  12   2      116.49      100.07     18.38 o
  -4  12   2       21.78       23.55     13.00 o
  -2  12   2      971.70     1064.39     36.96 o
   0  12   2       12.49       10.53      8.36 o
   2  12   2        2.51        1.33      8.55 o
   4  12   2      275.47      242.75     14.35 o
   6  12   2        2.54      -13.04     13.04 o
  -7  13   2        0.47        4.48     15.31 o
  -5  13   2       64.24       50.05     16.38 o
  -3  13   2        7.32       12.23     11.95 o
  -1  13   2       10.01       16.60     10.31 o
   1  13   2        1.22       -6.65      8.56 o
   3  13   2        0.19       -2.70      9.53 o
   5  13   2        0.01       -8.41     12.46 o
  -6  14   2       27.72       19.23     16.35 o
  -4  14   2       72.32       54.86     17.07 o
  -2  14   2      224.35      237.62     24.34 o
   0  14   2       44.24       25.28     10.76 o
   2  14   2        3.71       -4.65      9.92 o
   4  14   2       83.96       58.81     16.32 o
   6  14   2        0.00       14.95     24.53 o
  -5  15   2       11.73      -12.22     15.27 o
  -3  15   2        6.77      -12.70     12.70 o
  -1  15   2      475.67      580.87     26.75 o
   1  15   2       78.40       84.07     13.62 o
   3  15   2      103.77       99.91     15.32 o
   5  15   2       61.45       47.91     28.75 o
  -4  16   2       49.28       22.97     18.69 o
  -2  16   2       81.70       70.95     19.76 o
   0  16   2        7.08        8.14     12.95 o
   2  16   2        1.47      -12.56     12.56 o
   4  16   2       50.15        9.21     49.25 o
  -3  17   2       19.60       21.57     18.15 o
  -1  17   2        1.86       -9.21     16.80 o
   1  17   2        0.00        4.24     14.59 o
 -11   1   3        0.01      -11.01     13.67 o
  -9   1   3       45.19       51.06     20.12 o
  -7   1   3      798.30      886.08     27.18 o
  -5   1   3       66.06       74.28      5.43 o
  -3   1   3     2568.39     2645.92     68.15 o
  -1   1   3      597.33      374.82     12.07 o
   1   1   3      547.93      525.96     17.20 o
   3   1   3     1947.49     2067.02     80.82 o
   5   1   3      146.89      124.88      9.98 o
   7   1   3       24.27       19.76      9.02 o
   9   1   3        3.01       -2.41     10.01 o
 -12   2   3        0.14       -7.61     16.12 o
 -10   2   3       11.90        3.39     12.70 o
  -8   2   3      707.85      702.39     29.81 o
  -6   2   3      208.18      202.22     13.52 o
  -4   2   3     3426.87     3496.75    167.88 o
  -2   2   3     6990.90     6020.32    118.03 o
   0   2   3     1817.16     2032.00    163.28 o
   2   2   3      266.05      325.57     13.86 o
   4   2   3     1655.84     1833.58     82.54 o
   6   2   3       95.06      108.63     10.75 o
   8   2   3        6.17        0.23      9.02 o
  10   2   3        0.04       -2.85     13.14 o
 -11   3   3        0.50      -13.58     13.81 o
  -9   3   3       31.19       14.98     11.64 o
  -7   3   3      284.67      349.98     15.89 o
  -5   3   3      193.49      174.47     14.29 o
  -3   3   3       53.53       59.10      6.09 o
  -1   3   3      103.36       85.78      5.92 o
   1   3   3      520.29      384.28     16.93 o
   3   3   3      286.21      271.10     15.35 o
   5   3   3      184.27      192.26     11.55 o
   7   3   3       40.52       44.42      9.96 o
   9   3   3        0.02      -11.47     11.47 o
 -10   4   3       30.42       17.96     14.48 o
  -8   4   3      152.13      116.48     12.80 o
  -6   4   3       31.46       11.73      5.95 o
  -4   4   3        0.77        5.18      4.60 o
  -2   4   3     6653.62     7139.91    121.91 o
   0   4   3        8.67        7.31      3.75 o
   2   4   3       60.16       67.80      9.06 o
   4   4   3      367.60      328.66     25.01 o
   6   4   3       60.61       57.24      8.13 o
   8   4   3        3.44        3.95      7.53 o
 -11   5   3       16.07       17.04     16.20 o
  -9   5   3        9.77        5.22      9.69 o
  -7   5   3      699.55      813.21     31.78 o
  -5   5   3     1045.96     1165.96     45.25 o
  -3   5   3     3740.22     3694.67    192.30 o
  -1   5   3     1071.25      974.93     24.12 o
   1   5   3     1597.70     1603.11     71.22 o
   3   5   3     2307.31     2484.53     78.87 o
   5   5   3      114.08       86.28      8.01 o
   7   5   3        2.77       -0.62      7.54 o
   9   5   3       10.85       -1.98     14.68 o
 -10   6   3       47.92       19.64     15.84 o
  -8   6   3      202.36      244.97     17.43 o
  -6   6   3      439.84      524.57     31.02 o
  -4   6   3       40.61       31.10      5.39 o
  -2   6   3     5102.15     4769.89    152.80 o
   0   6   3     3772.27     3249.47     93.87 o
   2   6   3      132.82      180.73     13.06 o
   4   6   3     1071.28      986.43     65.98 o
   6   6   3      219.83      263.47     27.50 o
   8   6   3        3.18        6.13     14.07 o
 -11   7   3        8.56        1.15     23.76 o
  -9   7   3       35.36       43.94     14.27 o
  -7   7   3      241.63      233.05     13.47 o
  -5   7   3      796.29      799.74     32.92 o
  -3   7   3        1.28        7.68      3.55 o
  -1   7   3        0.46        2.02      5.75 o
   1   7   3     1211.47     1267.91     53.20 o
   3   7   3      149.20      167.82     11.84 o
   5   7   3       43.06       44.99     10.30 o
   7   7   3        0.22        0.93     10.16 o
   9   7   3        0.19       -5.32     15.31 o
 -10   8   3        0.30      -13.81     13.81 o
  -8   8   3      101.47       87.47     15.61 o
  -6   8   3      370.65      266.39     13.57 o
  -4   8   3        2.83       -4.23      4.53 o
  -2   8   3      648.18      658.01     28.38 o
   0   8   3       19.36       25.99      6.63 o
   2   8   3        0.94       -2.53      5.01 o
   4   8   3        1.50        3.60      6.65 o
   6   8   3       25.49       15.52     10.21 o
   8   8   3        3.78       13.53     15.54 o
  -9   9   3        1.49       10.74     14.95 o
  -7   9   3        3.38       22.18     10.20 o
  -5   9   3     1481.75     1581.75    100.09 o
  -3   9   3      345.03      302.35     14.99 o
  -1   9   3        0.02        3.86      5.81 o
   1   9   3      541.86      570.03     19.84 o
   3   9   3      226.38      257.20     18.37 o
   5   9   3      184.89      188.02     22.18 o
   7   9   3        4.19        4.80     13.48 o
 -10  10   3        8.17        3.28     21.27 o
  -8  10   3       13.29       36.27     12.59 o
  -6  10   3      742.21      805.81     27.10 o
  -4  10   3      457.23      439.06     56.34 o
  -2  10   3      631.76      565.98     20.01 o
   0  10   3      483.56      407.79     17.99 o
   2  10   3      139.34      171.72     14.29 o
   4  10   3       17.06       12.67      8.68 o
   6  10   3      113.66      135.00     20.46 o
   8  10   3        3.80        0.72     15.54 o
  -9  11   3        4.21      -15.69     15.69 o
  -7  11   3        9.46       18.47     11.23 o
  -5  11   3      539.82      534.52     76.27 o
  -3  11   3        0.32        1.87      9.89 o
  -1  11   3      352.58      334.87     17.83 o
   1  11   3       92.48       97.51     12.38 o
   3  11   3        2.09       -0.57      9.47 o
   5  11   3       35.60       46.23     12.96 o
   7  11   3        1.10       -2.41     13.67 o
  -8  12   3       19.41       16.52     13.64 o
  -6  12   3       46.33       53.08     16.38 o
  -4  12   3        0.32        9.91     11.50 o
  -2  12   3       76.12       73.36     15.30 o
   0  12   3      480.22      469.39     21.81 o
   2  12   3        0.02        0.01      9.72 o
   4  12   3       19.53       30.82     10.57 o
   6  12   3        0.05        7.67     15.37 o
  -7  13   3        1.91       16.05     16.53 o
  -5  13   3      134.54      166.97     21.79 o
  -3  13   3        0.07        6.44     11.77 o
  -1  13   3      565.88      549.88     23.93 o
   1  13   3      285.20      309.72     20.14 o
   3  13   3       98.11       92.51     15.48 o
   5  13   3        5.87       14.34     16.08 o
  -6  14   3       19.11       20.76     16.47 o
  -4  14   3        9.83       -8.43     12.74 o
  -2  14   3       26.95       22.65     14.41 o
   0  14   3      200.52      196.16     18.06 o
   2  14   3        1.86       -5.92     11.27 o
   4  14   3       14.97       16.14     13.47 o
  -5  15   3        5.20        2.78     15.30 o
  -3  15   3        7.07       -1.25     14.45 o
  -1  15   3        1.51        2.63     14.50 o
   1  15   3        1.16       -5.11     11.87 o
   3  15   3        1.20      -11.76     13.03 o
  -4  16   3       24.62       -0.49     19.74 o
  -2  16   3       28.23       -4.53     18.01 o
   0  16   3       75.18       62.55     20.03 o
   2  16   3        4.21       -7.37     13.67 o
  -3  17   3        7.49      -13.96     20.51 o
  -1  17   3        4.67        1.63     17.13 o
 -12   0   4       15.94       19.16     25.30 o
 -10   0   4        5.77       14.95     19.93 o
  -8   0   4      554.83      645.06     41.01 o
  -6   0   4      267.37      287.50     16.67 o
  -4   0   4      105.33       74.87      7.72 o
  -2   0   4       30.04       13.03      6.13 o
   0   0   4     6468.49     6144.32     80.87 o
   2   0   4    14273.81    13835.54    139.51 o
   4   0   4      791.21      818.19     86.05 o
   6   0   4      267.47      337.15     23.31 o
   8   0   4       31.00       28.91     15.27 o
 -11   1   4       38.03       34.30     17.07 o
  -9   1   4      460.34      483.72     27.77 o
  -7   1   4       91.83       88.15     13.41 o
  -5   1   4     2924.07     2940.86    195.40 o
  -3   1   4     4041.38     3319.11     64.50 o
  -1   1   4      481.59      581.65     40.44 o
   1   1   4      277.64      412.56     17.61 o
   3   1   4     2114.87     2234.04     75.90 o
   5   1   4       11.14        7.70      6.81 o
   7   1   4        0.78       -4.85      7.84 o
   9   1   4        0.53       -6.77     10.61 o
 -12   2   4        0.25      -10.73     16.26 o
 -10   2   4        0.28        5.47     13.13 o
  -8   2   4      270.03      257.96     20.59 o
  -6   2   4       22.52       14.43      5.97 o
  -4   2   4      865.18      972.70     39.82 o
  -2   2   4       24.84       11.56      3.97 o
   0   2   4      104.77       94.96      9.15 o
   2   2   4      545.90      586.50     25.67 o
   4   2   4      357.06      366.22     15.93 o
   6   2   4       33.85       42.83      9.60 o
   8   2   4       12.75       -9.26      9.26 o
 -11   3   4       14.15       15.33     16.15 o
  -9   3   4       68.99       80.84     15.99 o
  -7   3   4      340.18      337.05     16.11 o
  -5   3   4      423.75      305.57     17.73 o
  -3   3   4     6567.50     5581.44    186.82 o
  -1   3   4      103.48       68.17     11.69 o
   1   3   4       86.87      126.16      8.67 o
   3   3   4       86.48       70.56      7.69 o
   5   3   4        0.15        1.66      5.42 o
   7   3   4       50.84       28.80      8.18 o
   9   3   4        5.70       11.64     10.86 o
 -10   4   4        4.98      -11.79     11.79 o
  -8   4   4        0.05        1.06      7.66 o
  -6   4   4      269.48      253.98     14.30 o
  -4   4   4     1563.15     1415.97     90.67 o
  -2   4   4      576.05      611.05     16.24 o
   0   4   4     1929.12     1762.65     40.82 o
   2   4   4     2313.07     2156.06    121.35 o
   4   4   4        4.10       -3.79      4.61 o
   6   4   4       48.48       59.39      8.74 o
   8   4   4       84.40       51.43     13.23 o
 -11   5   4        2.24        7.33     15.71 o
  -9   5   4      133.33      152.29     19.58 o
  -7   5   4       23.52       17.45      8.04 o
  -5   5   4      395.76      413.91     22.77 o
  -3   5   4     2652.94     2685.61     76.29 o
  -1   5   4       41.28       24.07      4.67 o
   1   5   4        8.17       -2.01      4.22 o
   3   5   4       10.48        8.96      5.60 o
   5   5   4        3.83       -0.27      6.08 o
   7   5   4       26.17       14.28      9.08 o
 -10   6   4        0.49       -1.78     15.33 o
  -8   6   4       56.04       37.13     10.53 o
  -6   6   4       30.29       17.57      6.94 o
  -4   6   4      170.79      163.81     14.05 o
  -2   6   4      402.89      481.31     12.69 o
   0   6   4      107.32      110.59      7.34 o
   2   6   4       16.79        5.27      6.01 o
   4   6   4      154.36      137.19     13.18 o
   6   6   4        0.08       -6.22      8.88 o
   8   6   4        0.09       -7.85     12.60 o
 -11   7   4       19.13       27.21     26.45 o
  -9   7   4       33.96       57.21     11.65 o
  -7   7   4       87.21       85.93     10.46 o
  -5   7   4       63.52       66.36      8.09 o
  -3   7   4      929.94      922.46     31.26 o
  -1   7   4     1353.91     1341.08     27.28 o
   1   7   4       18.91       34.98      7.35 o
   3   7   4       38.86       64.99      8.64 o
   5   7   4       45.93       42.18     11.06 o
   7   7   4        2.35        2.81     10.77 o
 -10   8   4        0.02      -12.65     20.70 o
  -8   8   4        4.55       12.20      8.61 o
  -6   8   4        6.50        0.42      6.50 o
  -4   8   4      515.42      427.81     25.17 o
  -2   8   4        5.18        0.05      4.44 o
   0   8   4      664.10      731.62     21.45 o
   2   8   4      188.15      156.22     24.26 o
   4   8   4      131.89      110.94     13.47 o
   6   8   4       25.71       28.22     11.94 o
   8   8   4       16.39        4.80     14.63 o
  -9   9   4        2.54      -11.31     11.31 o
  -7   9   4        4.72        6.37     10.06 o
  -5   9   4       64.92       40.91      8.29 o
  -3   9   4      193.36      194.15     31.43 o
  -1   9   4        2.45       -0.26      5.89 o
   1   9   4        1.53        5.79      6.94 o
   3   9   4      183.93      199.94     15.49 o
   5   9   4        0.00       -4.61      9.83 o
   7   9   4       17.04       21.52     16.39 o
 -10  10   4        3.81       -3.40     17.29 o
  -8  10   4       12.62        7.44     11.45 o
  -6  10   4      239.28      195.33     16.34 o
  -4  10   4        6.63       20.28      8.79 o
  -2  10   4       19.08       12.73      7.41 o
   0  10   4      550.49      599.06     22.19 o
   2  10   4      191.22      199.04     15.63 o
   4  10   4        1.81       -6.86      9.18 o
   6  10   4       29.39       26.35     13.42 o
  -9  11   4       61.92       88.00     17.33 o
  -7  11   4        1.28       19.26     11.69 o
  -5  11   4      399.13      461.17     46.57 o
  -3  11   4      224.72      222.87     33.73 o
  -1  11   4      921.12      972.95     28.26 o
   1  11   4       21.69        6.99      9.00 o
   3  11   4       77.65       43.42     12.21 o
   5  11   4       66.06       58.50     14.43 o
  -8  12   4       40.92       29.82     18.28 o
  -6  12   4       28.13       36.76     15.15 o
  -4  12   4        8.61       19.08     12.43 o
  -2  12   4        0.25        3.45     10.70 o
   0  12   4      524.75      600.69     24.68 o
   2  12   4      105.40      104.84     14.80 o
   4  12   4        3.28        1.23     13.48 o
   6  12   4       35.98       28.22     18.01 o
  -7  13   4       23.37        8.02     15.85 o
  -5  13   4        6.16        4.84     13.25 o
  -3  13   4        3.39        0.00     11.65 o
  -1  13   4       10.55       10.36     12.60 o
   1  13   4        0.06       -5.72     10.28 o
   3  13   4        0.95        0.00     11.47 o
   5  13   4        0.43       15.33     24.53 o
  -6  14   4       99.58       81.49     20.30 o
  -4  14   4       34.48       28.75     15.18 o
  -2  14   4        8.71       27.21     15.15 o
   0  14   4       88.31      109.42     15.87 o
   2  14   4        7.49        9.94     12.65 o
   4  14   4       10.94        5.08     16.31 o
  -5  15   4       91.94      114.07     21.95 o
  -3  15   4      146.51      137.87     27.79 o
  -1  15   4       92.39       84.19     20.03 o
   1  15   4       13.82       -9.11     12.05 o
   3  15   4        1.89      -13.96     13.96 o
  -4  16   4        5.87       12.03     17.88 o
  -2  16   4       30.99       32.57     18.29 o
   0  16   4       71.61       58.89     20.16 o
 -11   1   5        0.60        2.15     14.77 o
  -9   1   5        1.90        9.52     11.84 o
  -7   1   5     1398.72     1371.81     39.02 o
  -5   1   5      123.34      112.18      8.13 o
  -3   1   5      318.53      302.48     10.10 o
  -1   1   5     2535.65     2403.14    130.70 o
   1   1   5        6.85        6.51      5.03 o
   3   1   5       49.84       71.89     13.00 o
   5   1   5       83.83       74.04     10.60 o
   7   1   5        0.23        4.57      9.20 o
 -12   2   5        7.17       15.89     18.29 o
 -10   2   5        0.05       -3.07     12.74 o
  -8   2   5      109.40      100.51     18.78 o
  -6   2   5     1125.24     1279.06     75.09 o
  -4   2   5        3.36        2.17      3.42 o
  -2   2   5     2754.46     2592.03    113.90 o
   0   2   5       59.20       76.60      8.07 o
   2   2   5      151.83      192.70     12.69 o
   4   2   5     1162.54     1321.97     47.98 o
   6   2   5       12.52       14.36      8.64 o
   8   2   5        0.23       -7.69      9.60 o
 -11   3   5        0.26      -10.06     13.79 o
  -9   3   5        5.43       -4.60     10.50 o
  -7   3   5      684.66      722.61     41.32 o
  -5   3   5      231.83      229.56     15.63 o
  -3   3   5       69.23      108.91      8.54 o
  -1   3   5      140.50      110.11     10.97 o
   1   3   5       21.07       11.74      5.53 o
   3   3   5       91.82       75.01     10.27 o
   5   3   5        3.33        7.71      6.45 o
   7   3   5        0.36        1.34      7.94 o
 -10   4   5        7.29      -11.62     11.62 o
  -8   4   5       37.85       34.65     12.85 o
  -6   4   5      157.15      162.64     16.77 o
  -4   4   5       17.74       16.51      4.08 o
  -2   4   5      146.83      161.55      9.92 o
   0   4   5     1159.88     1117.95     23.50 o
   2   4   5       52.72       79.16      9.44 o
   4   4   5        1.14       -5.59      5.59 o
   6   4   5        0.00       -5.47      7.22 o
   8   4   5        0.19      -10.30     10.30 o
 -11   5   5        5.19       -1.72     15.84 o
  -9   5   5      192.68      170.88     20.58 o
  -7   5   5      570.47      631.89     22.33 o
  -5   5   5       71.58       64.28     10.60 o
  -3   5   5      105.57      110.61      8.65 o
  -1   5   5     3725.57     3415.29     99.38 o
   1   5   5       50.35       52.97      7.95 o
   3   5   5      119.01       91.91     14.45 o
   5   5   5      151.54      152.67     15.62 o
   7   5   5        4.92        2.57      9.47 o
 -10   6   5       13.51       -3.87     13.40 o
  -8   6   5      141.09      142.66     14.66 o
  -6   6   5      578.61      635.30     35.73 o
  -4   6   5      769.79      796.16     50.88 o
  -2   6   5      349.44      376.35     14.34 o
   0   6   5      376.14      395.36     16.06 o
   2   6   5     1033.47     1293.11     75.87 o
   4   6   5      324.62      345.82     19.76 o
   6   6   5        3.11        8.30     10.18 o
 -11   7   5        3.73      -15.30     15.30 o
  -9   7   5       68.22       69.85     14.01 o
  -7   7   5        7.87       14.25      8.84 o
  -5   7   5        2.23       -0.34      5.59 o
  -3   7   5      281.62      247.32     13.44 o
  -1   7   5      115.99       93.18      7.83 o
   1   7   5       49.98       43.65      8.79 o
   3   7   5       69.24       73.45     14.75 o
   5   7   5        6.09        5.73      9.79 o
   7   7   5        0.64        0.50     12.25 o
 -10   8   5        9.25        2.53     16.74 o
  -8   8   5       32.78       35.10     10.40 o
  -6   8   5        0.04       -0.12      6.85 o
  -4   8   5      257.09      261.35     14.60 o
  -2   8   5       31.74       40.88      8.28 o
   0   8   5       27.11       33.13      8.11 o
   2   8   5       13.06        2.73      7.81 o
   4   8   5        0.07       -7.15     11.24 o
   6   8   5       23.42       18.41     12.21 o
  -9   9   5       59.50       58.30     17.17 o
  -7   9   5      164.96      195.62     14.32 o
  -5   9   5      750.16      683.97     43.65 o
  -3   9   5      434.97      458.58     63.62 o
  -1   9   5      384.37      330.82     16.97 o
   1   9   5      115.09       68.06     11.10 o
   3   9   5       37.80       54.84     14.90 o
   5   9   5        2.37        2.62     13.03 o
  -8  10   5       34.09       34.31     13.23 o
  -6  10   5       28.94       37.94     13.97 o
  -4  10   5     1235.22     1234.12     40.47 o
  -2  10   5       10.51       14.58     10.50 o
   0  10   5      108.83      116.61     13.75 o
   2  10   5      213.20      298.27     19.15 o
   4  10   5       13.63       20.26     14.88 o
   6  10   5       25.22       26.26     14.45 o
  -9  11   5        5.89       -5.69     13.29 o
  -7  11   5        0.62       -8.16     12.70 o
  -5  11   5        7.24       17.81     18.78 o
  -3  11   5      294.60      325.16     50.59 o
  -1  11   5       63.04       45.06     11.18 o
   1  11   5      105.17      111.60     14.31 o
   3  11   5       18.05       20.76     14.75 o
   5  11   5       10.39        8.43     15.99 o
  -8  12   5        1.21        2.72     15.71 o
  -6  12   5        0.27       -2.99     12.87 o
  -4  12   5       33.99       48.60     15.17 o
  -2  12   5        3.06        2.87     11.89 o
   0  12   5      285.89      245.47     18.65 o
   2  12   5       62.98       80.90     14.79 o
   4  12   5       11.83       27.41     17.07 o
  -7  13   5       22.27       33.25     17.52 o
  -5  13   5      133.09      150.44     21.60 o
  -3  13   5       22.49       18.69     13.52 o
  -1  13   5       10.59       10.98     13.94 o
   1  13   5      398.73      384.05     23.58 o
   3  13   5        6.98       14.95     15.71 o
  -6  14   5       12.16        6.75     16.08 o
  -4  14   5       60.47       56.67     18.06 o
  -2  14   5        3.02        3.96     13.09 o
   0  14   5       57.41       60.32     18.26 o
   2  14   5       69.53       87.53     17.04 o
  -5  15   5       18.51       25.36     17.71 o
  -3  15   5        1.57        6.82     15.31 o
  -1  15   5       16.36       -1.64     15.04 o
   1  15   5        0.01        8.56     13.62 o
  -2  16   5        0.89       -6.94     15.98 o
 -10   0   6      166.93      180.52     32.96 o
  -8   0   6      243.09      253.35     30.28 o
  -6   0   6      343.18      284.77     26.83 o
  -4   0   6     3292.90     3010.56    107.70 o
  -2   0   6     1216.25     1049.03     38.71 o
   0   0   6      952.34      841.29     27.23 o
   2   0   6        1.97       12.65     14.18 o
   4   0   6      675.30      761.19     48.29 o
   6   0   6        1.76        3.07     19.93 o
 -11   1   6       22.79       15.21     24.72 o
  -9   1   6        6.36        5.91     12.06 o
  -7   1   6      580.98      622.88     56.34 o
  -5   1   6      113.72       90.07     11.74 o
  -3   1   6      410.62      338.16     11.82 o
  -1   1   6      106.27       94.50      9.21 o
   1   1   6      281.87      278.78     15.26 o
   3   1   6      261.79      209.29     20.19 o
   5   1   6      164.78      175.81     21.81 o
   7   1   6        4.71       -1.70     10.12 o
 -10   2   6        0.34       -4.37     13.27 o
  -8   2   6       11.15       11.40     10.80 o
  -6   2   6      542.58      511.20     19.09 o
  -4   2   6        3.90        9.99      4.70 o
  -2   2   6      242.38      199.19     11.22 o
   0   2   6        1.93       -3.38      4.78 o
   2   2   6        1.86        0.18      6.37 o
   4   2   6      169.67      128.41     14.51 o
   6   2   6        8.85        3.77      8.94 o
 -11   3   6       15.13       25.23     16.67 o
  -9   3   6        0.65       -7.02     10.83 o
  -7   3   6       25.19        6.15     10.29 o
  -5   3   6      958.31      828.62     35.86 o
  -3   3   6      385.95      353.51     15.93 o
  -1   3   6       90.05      122.83     16.86 o
   1   3   6      178.73      159.91     11.99 o
   3   3   6        9.58        1.89      7.21 o
   5   3   6       22.53       15.60      9.75 o
   7   3   6        1.53        7.02     10.29 o
 -10   4   6       40.96       47.34     16.65 o
  -8   4   6      114.39      112.99     17.13 o
  -6   4   6       63.64       56.91     10.01 o
  -4   4   6      911.31      822.28     38.16 o
  -2   4   6     2707.69     2574.37     92.17 o
   0   4   6      231.59      221.10     13.22 o
   2   4   6        1.81       -4.85      8.89 o
   4   4   6       21.07       21.72     10.03 o
   6   4   6        7.97       10.17      9.42 o
 -11   5   6        0.04       -0.92     16.11 o
  -9   5   6        2.80        7.95     12.70 o
  -7   5   6      141.93      130.29     13.69 o
  -5   5   6       69.06       67.20     10.51 o
  -3   5   6        2.02       -1.48      5.34 o
  -1   5   6      755.22      786.64     32.04 o
   1   5   6        0.60       -4.73      6.18 o
   3   5   6        1.76       -1.65     10.48 o
   5   5   6       12.26       13.34     14.18 o
   7   5   6        0.21        4.31     12.03 o
 -10   6   6       13.92       10.34     14.30 o
  -8   6   6        0.64       -0.50      9.46 o
  -6   6   6      144.98      145.46     13.61 o
  -4   6   6       42.64       38.17      8.61 o
  -2   6   6       21.64       19.50      6.18 o
   0   6   6      326.42      374.13     21.78 o
   2   6   6       10.52        7.93     10.03 o
   4   6   6       17.79       19.55     13.55 o
   6   6   6        5.09        2.81     14.82 o
  -9   7   6        0.43       -1.43     13.14 o
  -7   7   6        0.44       -3.38      8.23 o
  -5   7   6      216.80      214.23     13.02 o
  -3   7   6      407.79      332.80     16.16 o
  -1   7   6       30.00       24.48      7.89 o
   1   7   6      324.11      310.41     17.27 o
   3   7   6       42.82       24.46     13.21 o
   5   7   6       17.45        3.26     14.07 o
 -10   8   6       13.29       25.04     14.15 o
  -8   8   6       60.55       63.89     11.71 o
  -6   8   6       18.22       18.50      8.32 o
  -4   8   6       13.09       16.54      7.33 o
  -2   8   6     1072.67     1130.42     28.10 o
   0   8   6      276.34      327.70     17.80 o
   2   8   6        3.38        4.01     11.19 o
   4   8   6        0.12       -3.26     12.46 o
   6   8   6       15.87       14.85     17.40 o
  -9   9   6        0.36        8.67     12.85 o
  -7   9   6        5.74        9.44      8.85 o
  -5   9   6        7.11        1.28      8.63 o
  -3   9   6      130.40      126.48     17.82 o
  -1   9   6       94.17      104.53     12.54 o
   1   9   6        4.63        7.09      8.78 o
   3   9   6        4.93        5.34     12.50 o
   5   9   6        3.44        7.47     15.57 o
  -8  10   6       39.43       35.61     13.54 o
  -6  10   6        1.23       -8.47      8.93 o
  -4  10   6      298.42      310.90     19.22 o
  -2  10   6       15.17       24.45     12.43 o
   0  10   6       68.42       74.06     12.52 o
   2  10   6       25.06       37.96     15.11 o
   4  10   6       12.67       -3.40     14.33 o
  -7  11   6      100.37      102.85     19.65 o
  -5  11   6       50.03       34.84     15.14 o
  -3  11   6        0.22       -2.95     11.95 o
  -1  11   6        0.54        0.79     11.50 o
   1  11   6      229.34      230.22     21.02 o
   3  11   6       36.61       32.47     17.07 o
  -8  12   6       29.94       19.32     17.56 o
  -6  12   6       37.12       39.25     16.70 o
  -4  12   6       89.22      113.35     19.37 o
  -2  12   6      100.84      117.24     19.31 o
   0  12   6       95.49      115.54     17.39 o
   2  12   6        8.21       -2.04     14.60 o
  -7  13   6       15.92       21.65     17.32 o
  -5  13   6       16.96       16.16     15.30 o
  -3  13   6       23.84       17.76     14.37 o
  -1  13   6        0.03       -3.72     12.58 o
   1  13   6       12.12        3.36     12.61 o
   3  13   6        0.39      -12.26     16.47 o
  -4  14   6       44.12       56.67     17.77 o
  -2  14   6       81.60      100.65     20.51 o
   0  14   6        0.11       -4.93     14.72 o
  -3  15   6        0.23        2.56     15.88 o
  -1  15   6       27.74       33.54     18.82 o
 -11   1   7       15.08       21.86     17.59 o
  -9   1   7       19.89       25.45     13.75 o
  -7   1   7       46.03       28.25     12.04 o
  -5   1   7      605.55      614.78     28.37 o
  -3   1   7       30.58       26.74      7.09 o
  -1   1   7       58.52       83.86     10.14 o
   1   1   7      137.97      116.72     12.66 o
   3   1   7        7.39        7.06      8.85 o
   5   1   7       39.55       37.45     12.70 o
 -10   2   7        9.26       23.21     15.17 o
  -8   2   7       32.20       28.29     12.93 o
  -6   2   7     1396.30     1264.64     39.16 o
  -4   2   7      149.61      149.98      9.98 o
  -2   2   7       56.76       59.51      8.79 o
   0   2   7      986.52      994.37     59.98 o
   2   2   7      140.60      137.85     14.22 o
   4   2   7       23.33       18.26     10.37 o
   6   2   7       31.55       27.15     13.35 o
 -11   3   7        3.40       -0.14     15.96 o
  -9   3   7       12.28       27.25     14.62 o
  -7   3   7      130.50      101.27     16.51 o
  -5   3   7      438.54      448.68     18.87 o
  -3   3   7       83.33       79.97      7.99 o
  -1   3   7       23.13       35.00     10.83 o
   1   3   7       15.88        1.95      9.48 o
   3   3   7        0.54        0.96      8.21 o
   5   3   7       40.03       23.10     11.25 o
 -10   4   7        3.06       -0.78     14.41 o
  -8   4   7       64.24       35.92     13.94 o
  -6   4   7        7.99        2.98      8.26 o
  -4   4   7        1.58       -1.77      6.69 o
  -2   4   7       61.67       51.52      9.01 o
   0   4   7      116.24      139.36     12.62 o
   2   4   7       18.52       12.91     11.62 o
   4   4   7       26.85       39.57     12.11 o
   6   4   7        0.07       10.49     12.35 o
 -11   5   7       32.01       63.11     21.41 o
  -9   5   7       18.40        2.79     12.98 o
  -7   5   7      162.12      174.04     18.35 o
  -5   5   7      271.39      324.19     26.55 o
  -3   5   7       48.98       67.02     12.06 o
  -1   5   7        0.63        2.05      5.84 o
   1   5   7      311.98      328.65     23.44 o
   3   5   7       70.87       82.43     16.97 o
   5   5   7        3.25       -3.81     14.79 o
 -10   6   7       39.47       84.72     20.33 o
  -8   6   7      190.10      155.85     20.45 o
  -6   6   7       91.83       85.34     12.86 o
  -4   6   7       10.57       16.90      8.67 o
  -2   6   7       62.45       65.62      8.89 o
   0   6   7      536.48      551.16     21.64 o
   2   6   7       32.59       16.83     13.14 o
   4   6   7       15.82        4.79     13.55 o
  -9   7   7        0.17       -3.80     13.42 o
  -7   7   7       84.34       90.90     14.89 o
  -5   7   7      151.93      147.02     14.52 o
  -3   7   7        1.61        3.19      7.50 o
  -1   7   7        9.25        5.85      8.17 o
   1   7   7      101.84       86.40     16.53 o
   3   7   7       24.15       19.52     14.55 o
   5   7   7        0.79       -3.10     15.77 o
 -10   8   7        8.05        4.83     13.96 o
  -8   8   7       11.67        4.56     10.01 o
  -6   8   7      112.40      119.40     14.11 o
  -4   8   7      204.23      211.45     22.74 o
  -2   8   7       97.26      103.59     16.25 o
   0   8   7       11.98       15.91      9.62 o
   2   8   7        1.14        0.43     12.93 o
   4   8   7        0.00        4.41     14.91 o
  -9   9   7       27.90       31.73     14.46 o
  -7   9   7       12.33       18.02     10.30 o
  -5   9   7       29.34       63.57     13.10 o
  -3   9   7      410.97      436.76     29.13 o
  -1   9   7       23.01       37.45     11.15 o
   1   9   7       23.05       36.36     17.82 o
   3   9   7       18.81       13.97     15.50 o
  -8  10   7       51.85       57.51     18.83 o
  -6  10   7       26.36       26.39     12.05 o
  -4  10   7       91.36       90.92     14.45 o
  -2  10   7      252.82      288.57     24.74 o
   0  10   7       58.53       62.03     13.25 o
   2  10   7        0.02        4.42     13.91 o
   4  10   7        2.09       -3.26     16.26 o
  -7  11   7       21.56       10.73     15.47 o
  -5  11   7       17.93       19.07     11.67 o
  -3  11   7       31.48       19.57     13.35 o
  -1  11   7       49.33       38.89     15.57 o
   1  11   7       99.08       99.45     20.30 o
   3  11   7        3.99       -5.77     16.11 o
  -6  12   7       51.26       40.22     17.21 o
  -4  12   7       53.16       66.11     18.53 o
  -2  12   7        0.95        1.62     13.13 o
   0  12   7        0.14       -3.96     13.64 o
   2  12   7      100.83       99.05     22.33 o
  -5  13   7       12.59       27.73     17.82 o
  -3  13   7       65.41       73.71     19.21 o
  -1  13   7        0.03       -4.11     14.18 o
   1  13   7       41.82        7.56     17.29 o
  -2  14   7       10.57        6.92     16.53 o
 -10   0   8       27.47       53.66     27.21 o
  -8   0   8      100.64      146.80     28.36 o
  -6   0   8      236.35      242.61     29.13 o
  -4   0   8       28.01       17.17     10.41 o
  -2   0   8       61.86       56.73     18.40 o
   0   0   8       58.51       43.57     12.05 o
   2   0   8       73.48       57.45     15.03 o
   4   0   8       47.48       14.01     12.98 o
 -11   1   8        0.23       -9.10     15.58 o
  -9   1   8       65.02       87.51     19.49 o
  -7   1   8       28.08       13.39     11.46 o
  -5   1   8      337.01      349.94     23.17 o
  -3   1   8      631.76      619.49     27.80 o
  -1   1   8        3.18        0.09      7.09 o
   1   1   8        4.63        3.97      6.88 o
   3   1   8        5.18        8.75     10.07 o
   5   1   8       34.60       31.44     14.13 o
 -10   2   8        1.21      -12.31     14.09 o
  -8   2   8        3.50       -5.59     11.37 o
  -6   2   8       80.51       71.78     15.58 o
  -4   2   8      264.51      222.94     19.30 o
  -2   2   8      101.24       84.33     11.35 o
   0   2   8       12.19       10.75     13.22 o
   2   2   8        0.09        3.32      9.08 o
   4   2   8        7.34        6.12     10.60 o
  -9   3   8       51.93       62.81     17.21 o
  -7   3   8       31.62       25.73     13.27 o
  -5   3   8      109.83       91.40     12.46 o
  -3   3   8      636.16      686.98     19.17 o
  -1   3   8      438.34      469.86     26.14 o
   1   3   8        3.40       20.22     12.93 o
   3   3   8        8.30       10.29     10.37 o
   5   3   8        2.95       -7.53     11.47 o
 -10   4   8        4.70        2.64     15.15 o
  -8   4   8        9.42       17.63     14.09 o
  -6   4   8       29.71       21.20      9.96 o
  -4   4   8      304.51      295.83     17.46 o
  -2   4   8       72.14       77.75     12.15 o
   0   4   8       23.89       42.54     14.09 o
   2   4   8       13.20       10.31     12.93 o
   4   4   8        4.67        2.29     14.90 o
  -9   5   8        0.43      -12.60     12.60 o
  -7   5   8       28.41       41.89     14.45 o
  -5   5   8       45.00       50.95     11.42 o
  -3   5   8      191.28      193.08     18.82 o
  -1   5   8      141.73      143.72     12.13 o
   1   5   8       55.79       69.10     16.53 o
   3   5   8        0.00        2.37     13.91 o
 -10   6   8       23.51       37.95     19.24 o
  -8   6   8        0.26       -6.28     12.43 o
  -6   6   8        6.41        5.35      9.78 o
  -4   6   8      129.57      124.24     13.94 o
  -2   6   8       39.99       40.26     10.50 o
   0   6   8       21.39       18.47     12.60 o
   2   6   8       40.01       28.26     15.11 o
   4   6   8        0.08       -1.28     15.88 o
  -9   7   8       53.07       79.91     19.58 o
  -7   7   8       52.81       52.53     13.22 o
  -5   7   8       10.85        7.31     10.02 o
  -3   7   8      133.72      156.16     19.24 o
  -1   7   8      294.15      367.50     20.55 o
   1   7   8       71.71       63.20     17.02 o
   3   7   8        8.93        1.98     14.89 o
  -8   8   8        0.66       -1.41     11.63 o
  -6   8   8       41.79       48.96     11.21 o
  -4   8   8       63.36       58.61     12.88 o
  -2   8   8      183.41      203.89     21.33 o
   0   8   8       12.90       14.43     13.94 o
   2   8   8       26.24       32.55     16.65 o
  -7   9   8        4.57       20.55     13.42 o
  -5   9   8        1.42        1.09     10.64 o
  -3   9   8        0.03        5.90     12.16 o
  -1   9   8      111.91      129.89     19.42 o
   1   9   8        2.86       -7.00     13.81 o
   3   9   8        0.01       -7.07     17.07 o
  -6  10   8       29.62       37.11     13.17 o
  -4  10   8       18.54       13.38     11.70 o
  -2  10   8        8.75       11.88     13.81 o
   0  10   8        1.82        1.92     20.70 o
   2  10   8       11.49        9.54     17.52 o
  -7  11   8       39.65       36.08     17.84 o
  -5  11   8       50.32       68.36     15.41 o
  -3  11   8       72.74      105.94     20.35 o
  -1  11   8       34.55       26.05     16.12 o
   1  11   8       16.61       12.32     16.92 o
  -4  12   8        0.02       -4.76     11.90 o
  -2  12   8        0.00       -2.37     14.77 o
   0  12   8        1.12        5.44     16.23 o
  -9   1   9        4.38        9.20     14.75 o
  -7   1   9       57.92       60.52     16.08 o
  -5   1   9      291.37      357.86     24.64 o
  -3   1   9        0.09        7.05      9.05 o
  -1   1   9       33.31       47.51     11.64 o
   1   1   9       82.34       87.04     12.49 o
   3   1   9        1.96       -2.34      8.53 o
 -10   2   9       35.69       46.04     19.26 o
  -8   2   9       37.02       30.70     15.30 o
  -6   2   9       18.65       19.76     12.70 o
  -4   2   9      261.71      282.10     18.14 o
  -2   2   9        8.72       18.85     10.03 o
   0   2   9       12.18        4.55      9.73 o
   2   2   9       15.02       14.93     10.97 o
  -9   3   9        3.50       -7.23     14.06 o
  -7   3   9       16.38       33.50     14.60 o
  -5   3   9      421.24      476.44     27.20 o
  -3   3   9        4.93        0.77     11.11 o
  -1   3   9       21.64       26.83     10.89 o
   1   3   9       48.75       42.93     16.26 o
   3   3   9        1.44       -5.81     14.27 o
  -8   4   9        0.69        3.79     13.52 o
  -6   4   9       83.09       93.90     17.74 o
  -4   4   9       31.03       31.40     11.06 o
  -2   4   9        0.43       -6.67      7.59 o
   0   4   9        6.76       -2.42     13.21 o
   2   4   9        7.03       10.30     23.38 o
  -9   5   9       22.86       51.96     19.22 o
  -7   5   9      109.67      121.51     20.30 o
  -5   5   9        0.15       -2.68      9.52 o
  -3   5   9        1.47        1.49     11.77 o
  -1   5   9       30.62       39.92     12.04 o
   1   5   9       66.96       83.97     19.24 o
   3   5   9        0.05       -7.42     15.88 o
  -8   6   9        0.26        1.63     14.63 o
  -6   6   9       70.33       79.45     14.42 o
  -4   6   9       28.49       20.74     11.14 o
  -2   6   9        0.59        0.30     12.60 o
   0   6   9        0.41       -1.03     13.26 o
   2   6   9       33.91       42.02     18.13 o
  -7   7   9       11.41        3.48     14.13 o
  -5   7   9        0.00       -6.38     10.07 o
  -3   7   9       48.10       35.98     14.72 o
  -1   7   9        0.39        2.68     17.25 o
   1   7   9       26.24       35.54     17.75 o
  -8   8   9       31.05       17.61     14.06 o
  -6   8   9        1.49       -0.73     11.75 o
  -4   8   9        0.24       -8.48     10.26 o
  -2   8   9       81.31       80.29     18.10 o
   0   8   9       13.65       19.01     16.11 o
  -7   9   9       43.31       54.74     15.76 o
  -5   9   9       30.56       58.12     14.62 o
  -3   9   9       34.42       21.98     15.03 o
  -1   9   9       81.70       95.05     28.36 o
   1   9   9        6.84        3.83     17.62 o
  -6  10   9        8.03        7.11     13.03 o
  -4  10   9        8.17        7.82     12.11 o
  -2  10   9       31.90       20.14     16.39 o
  -3  11   9        4.13       -1.02     15.17 o
  -8   0  10       44.46       78.96     27.98 o
  -6   0  10        0.28       14.18     19.55 o
  -4   0  10      101.71      125.33     27.98 o
  -2   0  10       79.77      110.77     26.83 o
   0   0  10        2.76       -8.05     18.01 o
   2   0  10       10.00       21.89     15.27 o
  -9   1  10        3.99        1.55     14.48 o
  -7   1  10       33.74       48.24     16.39 o
  -5   1  10       64.54       63.25     21.08 o
  -3   1  10        2.18        6.10     10.38 o
  -1   1  10       17.98       18.76     10.80 o
   1   1  10       11.95       10.84     11.41 o
  -8   2  10        1.32        0.41     14.23 o
  -6   2  10        4.31       -1.72     12.20 o
  -4   2  10       61.33       76.22     13.65 o
  -2   2  10       17.75       23.21     16.86 o
   0   2  10       31.36       32.50     12.81 o
   2   2  10        2.06      -10.41     11.42 o
  -7   3  10       11.89       28.13     15.84 o
  -5   3  10       11.61       16.13     13.97 o
  -3   3  10      170.10      177.65     21.95 o
  -1   3  10        5.58        0.59     10.47 o
   1   3  10        8.56       11.31     12.17 o
  -8   4  10       13.69       10.37     16.15 o
  -6   4  10        4.55       -4.22     13.01 o
  -4   4  10        0.01        5.18     10.84 o
  -2   4  10      113.65      133.98     20.51 o
   0   4  10       39.20       39.90     13.97 o
  -7   5  10        2.22        0.47     14.75 o
  -5   5  10       21.38       20.07     12.43 o
  -3   5  10       13.18        5.67     13.96 o
  -1   5  10        2.12       -5.89     11.08 o
   1   5  10        6.91       14.01     17.22 o
  -6   6  10       10.29        9.41     15.04 o
  -4   6  10        5.02       -2.27     14.09 o
  -2   6  10        7.31       -1.92     19.16 o
   0   6  10       12.32        6.38     16.90 o
  -5   7  10       35.68       47.16     14.36 o
  -3   7  10       46.44       57.75     17.95 o
  -1   7  10       21.08       28.36     23.38 o
  -4   8  10        2.18       -4.69     12.21 o
  -2   8  10       19.52       44.46     25.68 o
  -5   1  11        0.07        4.96     14.23 o
  -3   1  11       42.68       49.68     14.29 o
  -1   1  11        0.64        7.67     15.72 o
  -6   2  11       24.48       24.84     20.51 o
  -4   2  11       72.84       87.61     20.18 o
  -2   2  11        9.16       22.80     16.26 o
  -5   3  11        8.12        3.51     14.17 o
  -3   3  11       95.70      149.29     23.16 o
  -4   4  11       33.78       35.68     13.73 o
  -2   4  11       12.48        5.29     15.91 o
 
